# Supplementary material for: Application of machine learning to explore the genomic prediction accuracy of fall dormancy in autotetraploid alfalfa
Source: Hortic Res. 2022 Oct 7;10(1):uhac225. doi: 10.1093/hr/uhac225 (PMC9832841; doi:10.1093/hr/uhac225)
Supplement: Web_Material_uhac225 [file web_material_uhac225.zip]

Archive with 4 entries (4 files):
- supplemental_file.docx
- Table S1.xlsx
- Table S2.xlsx
- Table S3.xlsx
