# Supplementary material for: Application of machine learning to explore the genomic prediction accuracy of fall dormancy in autotetraploid alfalfa
Source: Hortic Res. 2022 Oct 7;10(1):uhac225. doi: 10.1093/hr/uhac225 (PMC9832841; doi:10.1093/hr/uhac225)
Supplement: Web_Material_uhac225 [file web_material_uhac225.zip › Table S2.xlsx]

## Sheet: Sheet1
Table S2. Analysis of variance for FD in GWAS population over two years.
Source	df	Type III SS	F-value	P-value	Variance
accession	219	111676	10.73	<.0001	15.41
year	1	116826	2458.49	<.0001	35.39
ind(accession)	866	43916	1.07	0.12	0.53
repeat	2	382.01	4.02	0.02	0.07
accession*year	204	22669.2	2.34	<.0001	4.24
error	--	--	--	--	47.52
