# Supplementary material for: Application of machine learning to explore the genomic prediction accuracy of fall dormancy in autotetraploid alfalfa
Source: Hortic Res. 2022 Oct 7;10(1):uhac225. doi: 10.1093/hr/uhac225 (PMC9832841; doi:10.1093/hr/uhac225)
Supplement: Web_Material_uhac225 [file web_material_uhac225.zip › Table S3.xlsx]

## Sheet: Sheet1
Table S3. Significant SNP markers associated with FD with different kinds of phenotye.
Note: p-value threshold set at P=0.01/875,023= 1.14x10-8. If marker doesn't acheved this threshold, the most significant SNP were shown.
FD information	years information	taxa	chr	pos	maf	p_value	marker_effect
mean of all	2018	chr6__1920434	6	1920434	0.495434	4.92506e-10	-17.175
	2019	chr2__70781162	2	70781162	0.180288	1.44e-07	31.9647
	mean of 2018 and 2019	chr2__23380918	2	23380918	0.0863636	2.49e-12	20.8558
		chr6__740339	6	740339	0.263636	1.21e-09	-22.6893
		chr2__80663885	2	80663885	0.1	5.82e-09	-17.7284
		chr6__69737395	6	69737395	0.481818	8.59e-09	22.1846
individual mean	2018	chr2__27971981	2	27971981	0.0717703	5.78e-08	38.1226
	2019	chr3__12506928	3	12506928	0.254386	1.74276e-07	-35.3499
	mean of 2018 and 2019	chr5__36702273	5	36702273	0.062212	2.43e-20	40.0211
		chr7__49431088	7	49431088	0.334101	8.24e-10	-26.0653
		chr2__58174960	2	58174960	0.126728	6.91e-09	-19.4719
